# Supplementary material for: The impact of visuospatial and executive function on activity performance and outcome after robotic or conventional gait training, long-term after stroke—as part of a randomized controlled trial
Source: PLoS One. 2023 Mar 9;18(3):e0281212. doi: 10.1371/journal.pone.0281212 (PMC9997896; doi:10.1371/journal.pone.0281212)
Supplement: S1 Data — (XLS) [file pone.0281212.s003.xls]

## Sheet: HAL_LT_COG_MOTOR_DATA
CASENR	Group	NIHSSM1	ModRankM1	BarthelM1	BarthelM2	BarthelM2M1diff	BarthelM3	BarthelM3M1diff	MOCAM1	MoCaVisSpaEx	VISEXImpairment	Aphasia	DEX	TrainingMinPrecent	TraningMeter	ConvHALMeter	ConvFöreHALMeter	HALMeter	TräningMinEffektiv	KonvFöreMinHALEffektiv	HALMinEffektiv	KonvHALMin2Effektiv	HALHALsess	HALKONVsess	KonvSess	KontrollSess	SessionsAll	GruppTRvsKontr	SixMWALK_M1	SixMWALK_M2	SixMINWALKM2M1diff	SixMinWalkM2M1Diff_Percent	SixMINWALKM3	SixminM3M1diff	SixMinWalkM3M1Diff_Percent	BORG_M1	BORG_M2	BorgM2M1diff	BORG_M3	SixMWALKM4	SixminM4M1diff	SixMINWALKM4M3diff	BORG_M4	MperSM1	MperSM2	MperSM2M1diff	MperSM3	MperSekM3M1diff	MperSM4
1	1	5	3	85	85	0	95	10	22	3	2	1	1	1620	17182.9	17182.9	1812	15370.9	1094.92	424.42	670.5	1094.92	18	18			18	1	66.5	99	32.5	48.87	86	19.5	29.32	12	13	1	11	99.75	33.25	13.75	11	0.183	0.256	0.073	0.263	0.08	0.308
2	1	8	3	90	90	0	90	0	25	5	2	1	8	1530	13112.3	13112.3	2332	10780.3	732.73	258.33	474.4	732.73	17	17			17	1	120	118	-2	-1.67	126.5	6.5	5.42	13	11	-2	12	80	-40	-46.5	13	0.358	0.395	0.037	0.352	-0.006	0.372
3	1	9	3	90	90	0	85	-5	26	3	2	1	30	1560	12328.6	12328.6	1044	11284.6	796.65	293.75	502.9	796.65	18	16			18	1	37	37	0	0	39.5	2.5	6.76	13	13	0	15	40	3	0.5	11	0.111	0.139	0.028	0.133	0.022	0.146
4	1	12	4	55	50	-5	60	5	22	1	1	1	31	1620	5984.8	5984.8	968	5016.8	616.8	312.3	304.5	616.8	18	18			18	1	9	27	18	200	14	5	55.56	10	15	5	13	5	-4	-9	13	0.064	0.084	0.02	0.086	0.022	0.093
5	1	16	4	70	75	5	65	-5		3	2	2	13	1620	10937.9	10937.9	894	10043.9	756.4	292.1	464.3	756.4	18	18			18	1	22.5	51.8	29.3	130.22	24	1.5	6.67	13	9	-4	17	40	17.5	16	13	0.084	0.194	0.11	0.157	0.073	0.153
6	1	7	3	75	75	0	80	5		2	1	2	19	1530	14114.2	14114.2	1845	12269.2	709.84	212.84	497	709.84	17	17			17	1	101	52	-49	-48.51	115	14	13.86	14	15	1	14	99	-2	-16	14	0.298	0.29	-0.008	0.293	-0.005	0.329
7	1	8	4	50	60	10	55	5	23	3	2	1	23	1620	7698.4	7698.4	906	6792.4	515.83	184.93	330.9	515.83	18	18			18	1	30.3	40	9.7	32.01	32	1.7	5.61	17	13	-4	15	62	31.7	30	17	0.12	0.113	-0.007	0.196	0.076	0.153
8	1	7	4	70	65	-5	80	10	24	2	1	1		930	4528.8	4528.8	628	3900.8	378.38	212.78	165.6	378.38	10	11			10	1	39.5	58	18.5	46.84	58	18.5	46.84	15	15	0	15	52.5	13	-5.5	15	0.211	0.196	-0.015	0.182	-0.029	0.22
9	1	7	4	55	55	0	30	-25	9	1	1	1	37	1620	3717.4	3717.4	1215	2502.4	493.37	341.77	151.6	493.37	18	18			18	1	39	10	-29	-74.36				13	14	1		16	-23		13	0.141	0.109	-0.032	0.09	-0.051	0.111
10	1	5	3	80	75	-5	90	10	22	3	2	1	23	1620	38387.9	38387.9	2440	35947.9	1522.85	483.75	1039.1	1522.85	18	18			18	1	162	137	-25	-15.43	201	39	24.07	13	13	0	12	162	0	-39	12	0.559	0.503	-0.056	0.734	0.175	0.529
11	1	2	3	95	90	-5	95	0	23	4	2	1	11	1620	25622.8	25622.8	3765	21857.8	1175.03	425.33	749.7	1175.03	18	18			18	1	159	191.5	32.5	20.44	187	28	17.61	14	15	1	15	240	81	53	17	0.498	0.493	-0.005	0.51	0.012	0.654
12	1	3	4	70	95	25	90	20	27	5	2	1	17	1080	5622.3	5622.3	979	4643.3	551.17	246.67	304.5	551.17	12	12			12	1	29	78	49	168.97	58	29	100	13	13	0	15					0.157	0.287	0.13	0.256	0.099
13	1	3	3	95	95	0	95	0	29	5	2	1	15	1560	20365.3	20365.3	2381	17984.3	1265	450	815	1265	17	18			17	1	90	99	9	10	100	10	11.11	9	6	-3	13	59	-31	-41	7	0.342	0.426	0.084	0.336	-0.006	0.207
14	1	8	3	90	85	-5	95	5	24	2	1	1	27	1620	27436.7	27436.7	4904	22532.7	1129.48	327.58	801.9	1129.48	18	18			18	1	141	161	20	14.18	178	37	26.24	13	13	0	13					0.418	0.449	0.031	0.552	0.134
15	1	2	3	90	75	-15			23	2	1	1	23	1560	25511.5	25511.5	3791	21720.5	1109.2	348.5	760.7	1109.2	17	18			17	1	123	122	-1	0.81				11	9	-2						0.412	0.385	-0.027
16	2	1	2	100	95	-5	100	0	28	5	2	1	6	1620	10054				991						18		18	1	107	145.5	38.5	35.98	114	7	6.54	11	13	2	13	78	-29	-36	14	0.323	0.4	0.077	0.313	-0.01	0.242
17	2	3	3	85	90	5	100	15	23	3	2	1	20	1620	10107				1185.68						18		18	1	187	217	30	16.04	196.5	9.5	5.08	13	13	0	13	202	15	5.5	12	0.704	0.794	0.09	0.676	-0.028	0.671
18	2	4	3	90	100	10	95	5	25	4	2	1	7	1620	8308				1086.5						18		18	1	30	111.5	81.5	271.67	105.5	75.5	251.67	13	13	0	13	101	71	-4.5	13	0.2	0.332	0.132	0.318	0.118	0.322
19	2	8	3	95	95	0	90	-5	28	5	2	1	21	1620	11623				1086.69						18		18	1	116	125	9	7.76	143	27	23.28	11	13	2	11	131	15	-12	13	0.357	0.353	-0.004	0.431	0.074	0.467
20	2	13	4	85	75	-10	85	0		2	1	2	27	1170	729				585.92						13		13	1	8	11.8	3.8	47.5	10	2	25	17	14	-3	17	13	5	3	17	0.077	0.072	-0.005	0.099	0.022	0.081
21	2	6	4	45	60	15	50	5	20	2	1	1	15	1620	3660				860.5						18		18	1	30.5	51.5	21	68.85	40	9.5	31.15	13	13	0	15	22	-8.5	-18	13	0.097	0.149	0.052	0.135	0.038	0.115
22	2	8	4	75	75	0	60	-15	20	1	1	1	25	1530	4852				877.13						17		17	1	93	97	4	4.3	51.5	-41.5	-44.62	13	15	2	13	59	-34	7.5	15	0.313	0.352	0.039	0.315	0.002	0.307
23	2	8	4	80	85	5			18	3	2	1		540	1067				337.32						6		6	1	55	89.7	34.7	63.09				19	15	-4						0.188	0.37	0.182
24	2	8	3	85	85	0	70	-15	27	4	2	1		1350	9882				856.07						15		15	1	105.3	98	-7.3	-6.93	86	-19.3	-18.33	6	11	5	9	86	-19.3	0	6	0.441	0.352	-0.089	0.292	-0.149	0.282
25	2	7	4	55	45	-10	55	0	21	1	1	1	11	1440	5020				829.52						16		16	1	116	119	3	2.59	90	-26	-22.41	13	13	0	13	86	-30	-4	15	0.327	0.426	0.099	0.24	-0.087	0.292
26	2	10	4	65	60	-5	50	-15	18	2	1	1	35	900	1161				406.02						10		10	1	46	42.5	-3.5	-7.61	38	-8	-17.39	15	13	-2	13					0.159	0.14	-0.019	0.129	-0.03	0.106
27	2	6	3	100	100	0	100	0	24	2	1	1	11	1620	8220				1129.77						18		18	1	83	106	23	27.71	94	11	13.25	11	12	1	9	110.5	27.5	16.5	8	0.23	0.315	0.085	0.269	0.039	0.302
28	2	5	2	100	100	0	100	0	24	3	2	1	10	1530	5829				887.42						17		17	1	146	200	54	36.99	205	59	40.41	13	11	-2	11	195	49	-10	12	0.329	0.538	0.209	0.552	0.223	0.562
29	2	15	4	40	35	-5	35	-5	25	2	1	1	4	1440	542				581.5						16		16	1	23	12	-11	-47.83	19.5	-3.5	-15.22	7	17	10	17	30.5	7.5	11	19	0.154	0.149	-0.005	0.175	0.021	0.161
30	2	11	4	65	75	10	80	15		1	1	2	19	1170	6171				676.65						13		13	1	121.5	137	15.5	12.76	112	-9.5	-7.82	20	20	0	14					0.4	0.348	-0.052	0.305	-0.095
31	2	3	3	100	95	-5	95	-5	29	5	2	1	20	1530	10404				922.67						17		17	1	135	176	41	30.37	144	9	6.67	11	11	0	11	126.5	-8.5	-17.5	13	0.474	0.548	0.074	0.463	-0.011	0.448
32	3	5	3	85	80	-5	90	5	27	4	2	1	6	360												6	6	2	65	101.5	36.5	56.15	89.5	24.5	37.69	15	15	0	17	95	30	5.5	16	0.161	0.244	0.083	0.244	0.083	0.231
33	3	10	3	85	90	5	95	10	21	5	2	1	36	70												2	2	2	223.5	207	-16.5	-7.38	198	-25.5	-11.41	13	13	0	14	203	-20.5	5	13	0.625	0.73	0.105	0.585	-0.04	0.581
34	3	5	4	60	45	-15	55	-5	19	1	1	1	24	630												4	4	2	25.5	12	-13.5	-52.94	14	-11.5	-45.1	13	17	4	17					0.092	0.076	-0.016	0.085	-0.007	0.045
35	3	9	3	85	85	0	85	0	19	1	1	1	44	600												11	11	2	48	47	-1	-2.08	58.5	10.5	21.88	13	13	0	11	57.3	9.3	-1.2	14	0.161	0.186	0.025	0.204	0.043	0.178
36	3	9	4	75	70	-5	55	-20	24	2	1	1	41	680												12	12	2	90	90.5	0.5	0.56	91	1	1.11	17	17	0	19	39.5	-50.5	-51.5	17	0.254	0.303	0.049	0.313	0.059	0.248
37	3	6	4	75	90	15	85	10	20	1	1	1	10	0												0	0	2	111	99.7	-11.3	-10.18	106	-5	-4.5	13	13	0	15	126	15	20	16	0.332	0.361	0.029	0.357	0.025	0.405
38	3	11	3	70	70	0	80	10		4	2	2	23	45												2	2	2	142	59.6	-82.4	-58.03	90.5	-51.5	-36.27	10	16	6	16	130	-12	39.5	12	0.357	0.175	-0.182	0.293	-0.064	0.391
39	3	11	3	85	85	0	85	0	25	5	2	1	43	495												12	12	2	254	241	-13	-5.12	200	-54	-21.26	11	11	0	11	234	-20	34	11	0.794	0.73	-0.064	0.625	-0.169	0.64
40	3	5	4	35	35	0	20	-15	18	3	2	1	11	0												0	0	2	24	24	0	0	21	-3	-12.5	15	16	1	17	27	3	6	17	0.087	0.076	-0.011	0.058	-0.029	0.071
41	3	0	4	95	100	5			23	3	2	1	10	225												5	5	2	105	129	24	22.86				15	13	-2						0.352	0.353	0.001
42	3	12	3	95	100	5	100	5		3	2	2	40	720												12	12	2	134	161	27	20.15	149	15	11.19	15	12	-3	13	172	38	23	13	0.323	0.427	0.104	0.37	0.047	0.5
43	3	8	3	95	95	0	100	5	28	4	2	1		540												9	9	2	259	260	1	0.39	256	-3	-1.16	11	6	-5	9	290	31	34	9	0.698	0.789	0.091	0.703	0.005	0.841
44	3	4	3	80	80	0	80	0		3	2	2	11	285												5	5	2	149	146.5	-2.5	-1.68	100	-49	-32.89	9	12	3	13	150	1	50	11	0.478	0.459	-0.019	0.395	-0.083	0.469
45	3	8	4	75	75	0			27	2	1	1		495												10	10	2	50.5	44	-6.5	-12.87				13	11	-2						0.19	0.171	-0.019
[truncated: 55 more columns]
